# Supplementary material for: Cardiorespiratory, Sedative and Antinociceptive Effects of a Medetomidine Constant Rate Infusion with Morphine, Ketamine or Both
Source: Animals (Basel). 2021 Jul 13;11(7):2081. doi: 10.3390/ani11072081 (PMC8300393; doi:10.3390/ani11072081)
Supplement: Supplementary file 1 [file animals-11-02081-s001.zip]

Archive with 6 entries (5 files):
- Supplementary data/
- Supplementary data/Table S1.pdf
- Supplementary data/Table S2.pdf
- Supplementary data/Table S3.pdf
- Supplementary data/Table S4.pdf
- Supplementary data/Table S5.pdf
